# Supplementary material for: Shotgun Metagenomic Analysis of Gut Microbiota and Antibiotic Resistance Genes in a High-Fat Diet Mouse Model Treated with Heat-Killed Lactiplantibacillus plantarum beLP1
Source: Microorganisms. 2026 Apr 22;14(5):944. doi: 10.3390/microorganisms14050944 (PMC13209379; doi:10.3390/microorganisms14050944)
Supplement: Supplementary file 1 [file microorganisms-14-00944-s001.zip]

Archive with 1 entries (1 files):
- microorganisms-4228898-supplementary.pdf
